# Supplementary material for: The Association of Metformin, Other Antidiabetic Medications and Statins on the Prognosis of Rectal Cancer in Patients with Type 2 Diabetes: A Retrospective Cohort Study
Source: Biomolecules. 2022 Sep 15;12(9):1301. doi: 10.3390/biom12091301 (PMC9496504; doi:10.3390/biom12091301)
Supplement: Supplementary file 1 [file biomolecules-12-01301-s001.zip › Table S1.xlsx]

## Sheet: Sheet1
Other group medicine	n	%	174
DPP-4 inhibitor	11	6.32
Glinide	3	1.72
Glitazone	8	4.6
Guar gum	22	12.64
Metformin and other oral ADM combination	3	1.72
Sulphonylurea	162	93.1
