# Supplementary material for: The Association of Metformin, Other Antidiabetic Medications and Statins on the Prognosis of Rectal Cancer in Patients with Type 2 Diabetes: A Retrospective Cohort Study
Source: Biomolecules. 2022 Sep 15;12(9):1301. doi: 10.3390/biom12091301 (PMC9496504; doi:10.3390/biom12091301)
Supplement: Supplementary file 1 [file biomolecules-12-01301-s001.zip › Table S2.xlsx]

## Sheet: Sheet1
Statins in the statin user group	n	%	541
Atorvastatin	208	38.45
Fluvastatin	102	18.85
Lovastatin	53	9.8
Pravastatin	56	10.35
Rosuvastatin	61	11.28
Serivastatin	3	0.55
Simvastatin	440	81.33
Statins in the statin nonuser group	n	%	730
Atorvastatin	74	10.14
Fluvastatin	21	2.88
Lovastatin	7	0.96
Pravastatin	9	1.23
Rosuvastatin	15	2.05
Simvastatin	165	22.6
Statins included in the study	atc
Simvastatin	C10AA01
Lovastatin	C10AA02
Pravastatin	C10AA03
Fluvastatin	C10AA04
Atorvastatin	C10AA05
Serivastatin	C10AA06
Rosuvastatin	C10AA07
Pitovastatin	C10AA08
Simvastatin	C10BA02
Pravastatin	C10BA03
